# Supplementary material for: Nutrition status of nulliparous married Indian women 15-24 years: Decadal trends, predictors and program implications
Source: PLoS One. 2019 Aug 27;14(8):e0221125. doi: 10.1371/journal.pone.0221125 (PMC6711595; doi:10.1371/journal.pone.0221125)
Supplement: S1 File — (ZIP) [file pone.0221125.s001.zip]

Archive with 2 entries (2 files):
- SI 1.dta
- SI 2.dta
